# Supplementary material for: Crosstalk of Redox-Related Subtypes, Establishment of a Prognostic Model and Immune Responses in Endometrial Carcinoma
Source: Cancers (Basel). 2022 Jul 12;14(14):3383. doi: 10.3390/cancers14143383 (PMC9319597; doi:10.3390/cancers14143383)
Supplement: Supplementary file 1 [file cancers-14-03383-s001.zip]

Archive with 1 entries (1 files):
- cancers-1770889-supplementary.pdf
